# Supplementary material for: Metagenomic Analysis of Gut Microbiome Across Developmental Stage of Asian Corn Borer (Ostrinia furnacalis)
Source: Insects. 2026 May 13;17(5):495. doi: 10.3390/insects17050495 (PMC13206882; doi:10.3390/insects17050495)
Supplement: Supplementary file 1 [file insects-17-00495-s001.zip]

Archive with 1 entries (1 files):
- insects-4279522-supplementary.pdf
